# Supplementary material for: A Systematic Review of Imaging Techniques for the Botanical and Geographical Classification of Coffee
Source: Foods. 2026 Mar 1;15(5):821. doi: 10.3390/foods15050821 (PMC12984312; doi:10.3390/foods15050821)
Supplement: Supplementary file 1 [file foods-15-00821-s001.zip]

Archive with 1 entries (1 files):
- foods-4141311-supplementary.pdf
